# Supplementary material for: Efficacy of Multivalent, Cochleate-Based Vaccine against Salmonella Infantis, S. Enteritidis and S. Typhimurium in Laying Hens
Source: Vaccines (Basel). 2022 Feb 1;10(2):226. doi: 10.3390/vaccines10020226 (PMC8879397; doi:10.3390/vaccines10020226)
Supplement: Supplementary file 1 [file vaccines-10-00226-s001.zip]

Archive with 1 entries (1 files):
- vaccines-1434309-supplementary.pdf
